# Supplementary material for: Seropositivity and Risk Factors for Toxoplasma gondii and Neospora caninum in Intensive Dairy Cattle from Different Farms in Central Chile
Source: Animals (Basel). 2026 May 9;16(10):1456. doi: 10.3390/ani16101456 (PMC13203644; doi:10.3390/ani16101456)
Supplement: Supplementary file 1 [file animals-16-01456-s001.zip]

Archive with 3 entries (3 files):
- Table S1. Univariable analysis to determine risk factors for Toxoplasma gondii seropositivity in cattle from Valparaíso, Metropolitana .pdf
- Table S2_Variables associated with T. gondii infection in dairy cattle in Valparaíso, Metropolitana, and O’iggins regions of Ch.pdf
- Table S3. Univariable analysis to determine risk factors for Neospora caninum seropositivity in cattle from Valparaíso, Metropolitana a.pdf
